# Supplementary material for: Design and Validation of the First Family of Photo-Activatable Ligands for Melatonin Receptors
Source: J Med Chem. 2022 Aug 5;65(16):11229–40. doi: 10.1021/acs.jmedchem.2c00717 (PMC9421648; doi:10.1021/acs.jmedchem.2c00717)
Supplement: Supplementary file 2 — jm2c00717_si_002.csv [file jm2c00717_si_002.csv]

COMPOUND	SMILES	MT1, Ki (nM)	MT2, Ki (nM)	MT1, EC50 (nM)	MT2, EC50 (nM)
MCS-0378	O=C(N1C=C(CCNC(C)=O)C2=C1C=CC(OC)=C2)OCC3=CC=CC=C3[N+]([O-])=O	147,91	13,80	1,26	190,55
1	O=C(N1C=C(CCNC(C)=O)C2=C1C=CC(OC)=C2)OC3=CC=C([N+]([O-])=O)C=C3	nd	nd	nd	nd
MCS-0380	O=C(N1C=C(CCNC(C)=O)C2=C1C=CC(OC)=C2)OCC(C3=C(O4)C=C(N(CC)CC)C=C3)=CC4=O	34,67	4,57	0,59	33,88
MCS-0381	O=C(N1C=C(CCNC(C)=O)C2=C1C=CC(OC)=C2)OCC3=CC(OC)=C(OC)C=C3[N+]([O-])=O	51,29	39,81	nd	nd
MCS-0382	CC(NCCC1=CN(CC2=CC(OC)=C(OC)C=C2[N+]([O-])=O)C3=C1C=C(OC)C=C3)=O	478,63	275,42	147,91	9,33
2	O=C1C=C(C=O)C2=C(C=C(N(CC)CC)C=C2)O1	nd	nd	nd	nd
DEAC-OH	O=C1C=C(CO)C2=C(C=C(N(CC)CC)C=C2)O1	nd	nd	nd	nd
3	O=P(OC(C)(C)C)(OC(C)(C)C)OCC1=CC=CC=C1[N+]([O-])=O	nd	nd	nd	nd
4	O=P(OC(C)(C)C)(OC(C)(C)C)OCC(C1=C(O2)C=C(N(CC)CC)C=C1)=CC2=O	nd	nd	nd	nd
5	O=P(OC(C)(C)C)(OC(C)(C)C)OCC1=CC(OC)=C(OC)C=C1[N+]([O-])=O	nd	nd	nd	nd
MCS-1136	O=P(O)(OCC1=CC=CC=C1[N+]([O-])=O)O	>10000	>10000	nd	nd
MCS-1138	O=P(O)(OCC(C1=C(O2)C=C(N(CC)CC)C=C1)=CC2=O)O	>10000	>10000	nd	nd
MCS-1140	O=P(O)(OCC1=CC(OC)=C(OC)C=C1[N+]([O-])=O)O	>10000	>10000	nd	nd
